# Supplementary material for: Morinda officinalis Oligosaccharides Protect Against LPS-Induced Uterine Damage and Endometrial Inflammation in Mice and Bovine Endometrial Epithelial Cells
Source: Animals (Basel). 2025 Apr 30;15(9):1286. doi: 10.3390/ani15091286 (PMC12071045; doi:10.3390/ani15091286)
Supplement: Supplementary file 1 [file animals-15-01286-s001.zip]

Archive with 1 entries (1 files):
- animals-3595264-supplementary.pdf
